# Supplementary material for: Trends in the Prevalence and Progression of Diabetic Retinopathy Associated with Hyperglycemic Disorders during Pregnancy in Japan
Source: J Clin Med. 2021 Dec 29;11(1):165. doi: 10.3390/jcm11010165 (PMC8745209; doi:10.3390/jcm11010165)
Supplement: Supplementary file 1 [file jcm-11-00165-s001.zip]

Archive with 1 entries (1 files):
- jcm11010165 Supplementary Material.pdf
